# Supplementary material for: Retinal Diseases Caused by Mutations in Genes Not Specifically Associated with the Clinical Diagnosis
Source: PLoS One. 2016 Oct 27;11(10):e0165405. doi: 10.1371/journal.pone.0165405 (PMC5082937; doi:10.1371/journal.pone.0165405)
Supplement: S1 File — (TXT) [file pone.0165405.s001.txt]

GeneName	Transcript	Disease
ABCA4	NM_000350.2	MACULAR DEGENERATION, AGE-RELATED, 2[MIM:153800]; STARGARDT DISEASE 1[MIM:248200]; RETINITIS PIGMENTOSA 19[MIM:601718]; CONE-ROD DYSTROPHY 3[MIM:604116]
ABHD12	NM_015600	POLYNEUROPATHY, HEARING LOSS, ATAXIA, RETINITIS PIGMENTOSA, AND CATARACT[MIM:612674]
ADAM9	NM_003816.2	CONE-ROD DYSTROPHY 9[MIM:612775]
AIPL1	NM_014336.3	LEBER CONGENITAL AMAUROSIS 4[MIM:604393]
ALMS1	NM_015120	ALSTROM SYNDROME[MIM:203800]
AP3B1	NM_003664	HERMANSKY-PUDLAK SYNDROME 2[MIM:608233]
ARL6	NM_032146.3	BARDET-BIEDL SYNDROME 1[MIM:209900]; BARDET-BIEDL SYNDROME 3[MIM:600151]; RETINITIS PIGMENTOSA 55[MIM:613575]
BBS1	NM_024649.4	BARDET-BIEDL SYNDROME 1[MIM:209900]
BBS10	NM_024685.3	BARDET-BIEDL SYNDROME 10[MIM:615987]
BBS12	NM_001178007.1	BARDET-BIEDL SYNDROME 12[MIM:615989]
BBS2	NM_031885.3	BARDET-BIEDL SYNDROME 2[MIM:615981]; RETINITIS PIGMENTOSA 74[MIM:616562]
BBS4	NM_033028.3	BARDET-BIEDL SYNDROME 4[MIM:615982]
BBS5	NM_152384.2	BARDET-BIEDL SYNDROME 5[MIM:615983]
BBS7	NM_176824.2	BARDET-BIEDL SYNDROME 7[MIM:615984]
BBS9	NM_198428.2	BARDET-BIEDL SYNDROME 9 [MIM:615986]
BCOR	NM_017745	MICROPHTHALMIA, SYNDROMIC 2[MIM:300166]
BEST1	NM_004183.3	MACULAR DYSTROPHY, VITELLIFORM, 2[MIM:153700]; VITREORETINOCHOROIDOPATHY[MIM:193220]; BESTROPHINOPATHY, AUTOSOMAL RECESSIVE[MIM:611809]; RETINITIS PIGMENTOSA 50[MIM:613194]
BLOC1S3	NM_212550	HERMANSKY-PUDLAK SYNDROME 8[MIM:614077]
C1QTNF5	NM_015645.3	LATE-ONSET RETINAL DEGENERATION[MIM:605670]
C2orf71	NM_001029883.1	RETINITIS PIGMENTOSA 54[MIM:613428]
C8ORF37	NM_177965	CONE-ROD DYSTROPHY 16 [MIM:614500]
CA4	NM_000717.3	RETINITIS PIGMENTOSA 17[MIM:600852]
CABP4	NM_145200	CONE-ROD SYNAPTIC DISORDER, CONGENITAL NONPROGRESSIVE[MIM:610427]
CACNA1F	NM_005183	NIGHT BLINDNESS, CONGENITAL STATIONARY, TYPE 2A[MIM:300071]; CONE-ROD DYSTROPHY, X-LINKED, 3[MIM:300476]; ALAND ISLAND EYE DISEASE[MIM:300600]
CACNA2D4	NM_172364.4	RETINAL CONE DYSTROPHY 4[MIM:610478]
CC2D2A	NM_020785	COACH SYNDROME[MIM:216360]; MECKEL SYNDROME, TYPE 6[MIM:612284]; JOUBERT SYNDROME 9[MIM:612285]
CCDC28B	NM_024296	BARDET-BIEDL SYNDROME 1[MIM:209900]
CDH23	NM_022124.5	USHER SYNDROME, TYPE ID[MIM:601067]; DEAFNESS, AUTOSOMAL RECESSIVE 12[MIM:601386]
CDHR1	NM_001171971.1	CONE-ROD DYSTROPHY 15[MIM:613660]
CEP290	NM_025114	JOUBERT SYNDROME 5[MIM:610188]; SENIOR-LOKEN SYNDROME 6[MIM:610189]; MECKEL SYNDROME, TYPE 4[MIM:611134]; LEBER CONGENITAL AMAUROSIS 10[MIM:611755]; BARDET-BIEDL SYNDROME 14[MIM:615991]
CERKL	NM_001030311.2	RETINITIS PIGMENTOSA 26[MIM:608380]
CHM	NM_000390.2	CHOROIDEREMIA[MIM:303100]
CISD2	NM_001008388	WOLFRAM SYNDROME 2[MIM:604928]
CLRN1	NM_052995.2	USHER SYNDROME, TYPE IIIA[MIM:276902]; RETINITIS PIGMENTOSA 61[MIM:614180]
CNGA1	NM_001142564	RETINITIS PIGMENTOSA 49[MIM:613756]
CNGA3	NM_001298.2	ACHROMATOPSIA 2[MIM:216900]
CNGB1	NM_001297.4	RETINITIS PIGMENTOSA 45[MIM:613767]
CNGB3	NM_019098.4	STARGARDT DISEASE 1[MIM:248200]; ACHROMATOPSIA 3[MIM:262300]
COL2A1	NM_001844	STICKLER SYNDROME, TYPE I[MIM:108300]; EPIPHYSEAL DYSPLASIA, MULTIPLE, WITH MYOPIA AND CONDUCTIVE DEAFNESS[MIM:132450]; LEGG-CALVE-PERTHES DISEASE[MIM:150600]; PLATYSPONDYLIC LETHAL SKELETAL DYSPLASIA, TORRANCE TYPE[MIM:151210]; KNIEST DYSPLASIA[MIM:156550]; SPONDYLOEPIPHYSEAL DYSPLASIA CONGENITA[MIM:183900]; SPONDYLOEPIMETAPHYSEAL DYSPLASIA, STRUDWICK TYPE[MIM:184250]; ACHONDROGENESIS, TYPE II[M…
CRB1	NM_201253.2	PIGMENTED PARAVENOUS CHORIORETINAL ATROPHY[MIM:172870]; RETINITIS PIGMENTOSA 12[MIM:600105]; LEBER CONGENITAL AMAUROSIS 8[MIM:613835]
CRX	NM_000554.4	CONE-ROD DYSTROPHY 2[MIM:120970]; LEBER CONGENITAL AMAUROSIS 7[MIM:613829]
CRYAA	NM_000394	CATARACT 9, MULTIPLE TYPES[MIM:604219]
CRYAB	NM_001885	MYOPATHY, MYOFIBRILLAR, 2[MIM:608810]; CATARACT 16, MULTIPLE TYPES[MIM:613763]; MYOPATHY, MYOFIBRILLAR, FATAL INFANTILE HYPERTONIC, ALPHA-B CRYSTALLIN-RELATED[MIM:613869]; CARDIOMYOPATHY, DILATED, 1II[MIM:615184]
CRYGA	NM_014617	Cataract
CRYGD	NM_006891	CATARACT 4, MULTIPLE TYPES[MIM:115700]
CYP1B1	NM_000104	GLAUCOMA 3, PRIMARY CONGENITAL, A[MIM:231300]; PETERS ANOMALY[MIM:604229]
CYP4V2	NM_207352	BIETTI CRYSTALLINE CORNEORETINAL DYSTROPHY[MIM:210370]
DCDC1	NM_181807	Aniridia and other anterior segment developmental anomalies
DFNB31	NM_015404.3	DEAFNESS, AUTOSOMAL RECESSIVE 31 [MIM:607084]; USHER SYNDROME, TYPE IID [MIM:611383]
DHDDS	NM_024887.2	RETINITIS PIGMENTOSA 59[MIM:613861]
DTNBP1	NM_032122	HERMANSKY-PUDLAK SYNDROME 7[MIM:614076]
EFEMP1	NM_001039348.2	DOYNE HONEYCOMB RETINAL DYSTROPHY[MIM:126600]
ELOVL4	NM_022726.3	SPINOCEREBELLAR ATAXIA 34[MIM:133190]; STARGARDT DISEASE 3[MIM:600110]; ICHTHYOSIS, SPASTIC QUADRIPLEGIA, AND MENTAL RETARDATION[MIM:614457]
ELP4	NM_019040	ANIRIDIA[MIM:106210]
EYA1	NM_000503	BRANCHIOOTORENAL SYNDROME 1[MIM:113650]; OTOFACIOCERVICAL SYNDROME 1[MIM:166780]; BRANCHIOOTIC SYNDROME 1[MIM:602588]
EYS	NM_001142800	RETINITIS PIGMENTOSA 25[MIM:602772]
FAM161A	NM_001201543.1	RETINITIS PIGMENTOSA 28[MIM:606068]
FBLN5	NM_006329	CUTIS LAXA, AUTOSOMAL RECESSIVE, TYPE IA[MIM:219100]; NEUROPATHY, HEREDITARY, WITH OR WITHOUT AGE-RELATED MACULAR DEGENERATION[MIM:608895]; CUTIS LAXA, AUTOSOMAL DOMINANT 2[MIM:614434]
FLVCR1	NM_014053	POSTERIOR COLUMN ATAXIA WITH RETINITIS PIGMENTOSA[MIM:609033]
FOXC1	NM_001453	IRIDOGONIODYSGENESIS, TYPE 1[MIM:601631]; AXENFELD-RIEGER SYNDROME, TYPE 3[MIM:602482]
FOXL2	NM_023067	BLEPHAROPHIMOSIS, PTOSIS, AND EPICANTHUS INVERSUS[MIM:110100]; PREMATURE OVARIAN FAILURE 3[MIM:608996]
FRMD7	NM_194277	NYSTAGMUS 1, CONGENITAL, X-LINKED[MIM:310700]
FSCN2	NM_001077182.2	RETINITIS PIGMENTOSA 30[MIM:607921]
FYCO1	NM_024513	CATARACT 18[MIM:610019]
FZD4	NM_012193.3	EXUDATIVE VITREORETINOPATHY 1[MIM:133780]
GJA3	NM_021954	CATARACT 14, MULTIPLE TYPES[MIM:601885]
GJA8	NM_005267	CATARACT 1, MULTIPLE TYPES[MIM:116200]
GNAT1	NM_144499	NIGHT BLINDNESS, CONGENITAL STATIONARY, AUTOSOMAL DOMINANT 3[MIM:610444]; NIGHT BLINDNESS, CONGENITAL STATIONARY, TYPE 1G[MIM:616389]
GNAT2	NM_005272	ACHROMATOPSIA 4[MIM:613856]
GPR143	NM_000273	ALBINISM, OCULAR, TYPE I[MIM:300500]; NYSTAGMUS 6, CONGENITAL, X-LINKED[MIM:300814]
GPR98	NM_032119.3	USHER SYNDROME, TYPE IIC [MIM:605472]; FEBRILE SEIZURES, FAMILIAL, 4[MIM:604352]
GRK1	NM_002929	OGUCHI DISEASE 2[MIM:613411]
GRM6	NM_000843	NIGHT BLINDNESS, CONGENITAL STATIONARY, TYPE 1B[MIM:257270]
GSN	NM_000177	AMYLOIDOSIS, FINNISH TYPE[MIM:105120]
GUCA1A	NM_000409.3	CONE DYSTROPHY 3[MIM:602093]
GUCA1B	NM_002098.5	RETINITIS PIGMENTOSA 48[MIM:613827]
GUCY2D	NM_000180.3	LEBER CONGENITAL AMAUROSIS 1[MIM:204000]; CONE-ROD DYSTROPHY 6[MIM:601777]
HARS	NM_002109	USHER SYNDROME, TYPE IIIB[MIM:614504]; CHARCOT-MARIE-TOOTH DISEASE, AXONAL, TYPE 2W[MIM:616625]
HESX1	NM_003865	SEPTOOPTIC DYSPLASIA[MIM:182230]
HPS1	NM_000195	HERMANSKY-PUDLAK SYNDROME 1[MIM:203300]
HPS3	NM_032383	HERMANSKY-PUDLAK SYNDROME 3[MIM:614072]
HPS4	NM_022081	HERMANSKY-PUDLAK SYNDROME 4[MIM:614073]
HPS5	NM_007216	HERMANSKY-PUDLAK SYNDROME 5[MIM:614074]
HPS6	NM_024747	HERMANSKY-PUDLAK SYNDROME 6[MIM:614075]
IDH3B	NM_006899.2	RETINITIS PIGMENTOSA 46[MIM:612572]
IMPDH1	NM_000883	RETINITIS PIGMENTOSA 10[MIM:180105]; LEBER CONGENITAL AMAUROSIS 11[MIM:613837]
IMPG2	NM_016247.3	RETINITIS PIGMENTOSA 56[MIM:613581]; MACULAR DYSTROPHY, VITELLIFORM, 5[MIM:616152]
INPP5E	NM_019892	JOUBERT SYNDROME 1[MIM:213300]; MENTAL RETARDATION, TRUNCAL OBESITY, RETINAL DYSTROPHY, AND MICROPENIS SYNDROME[MIM:610156]
INVS	NM_014425	NEPHRONOPHTHISIS 2[MIM:602088]
IQCB1	NM_001023570	SENIOR-LOKEN SYNDROME 5[MIM:609254]
KCNJ13	NM_002242	VITREORETINAL DEGENERATION, SNOWFLAKE TYPE[MIM:193230]; LEBER CONGENITAL AMAUROSIS 16[MIM:614186]
KCNV2	NM_133497.3	RETINAL CONE DYSTROPHY 3B[MIM:610356]
KIF21A	NM_017641	FIBROSIS OF EXTRAOCULAR MUSCLES, CONGENITAL, 1[MIM:135700]
KLHL7	NM_001031710.2	RETINITIS PIGMENTOSA 42[MIM:612943]
KRT12	NM_000223	CORNEAL DYSTROPHY, MEESMANN[MIM:122100]
KRT3	NM_057088	CORNEAL DYSTROPHY, MEESMANN[MIM:122100]
LCA5	NM_181714.3	LEBER CONGENITAL AMAUROSIS 5[MIM:604537]
LMX1B	NM_002316	NAIL-PATELLA SYNDROME[MIM:161200]
LRAT	NM_004744.3	LEBER CONGENITAL AMAUROSIS 14[MIM:613341]
LRP5	NM_002335	ENDOSTEAL HYPEROSTOSIS, AUTOSOMAL DOMINANT[MIM:144750]; OSTEOPOROSIS[MIM:166710]; OSTEOPOROSIS-PSEUDOGLIOMA SYNDROME[MIM:259770]; EXUDATIVE VITREORETINOPATHY 4[MIM:601813]; BONE MINERAL DENSITY QUANTITATIVE TRAIT LOCUS 1[MIM:601884]; OSTEOPETROSIS, AUTOSOMAL DOMINANT 1[MIM:607634]; VAN BUCHEM DISEASE, TYPE 2[MIM:607636]
MAK	NM_005906	RETINITIS PIGMENTOSA 62[MIM:614181]
MERTK	NM_006343.2	RETINITIS PIGMENTOSA 38[MIM:613862]
MFRP	NM_031433	NANOPHTHALMOS 2[MIM:609549]; MICROPHTHALMIA, ISOLATED 5[MIM:611040]
MKKS	NM_018848.2	MCKUSICK-KAUFMAN SYNDROME[MIM:236700]; BARDET-BIEDL SYNDROME 6[MIM:605231]
MKS1	NM_017777.3	MECKEL SYNDROME, TYPE 1[MIM:249000]; BARDET-BIEDL SYNDROME 13[MIM:615990]
MYO7A	NM_000260.3	USHER SYNDROME, TYPE I[MIM:276900]; DEAFNESS, AUTOSOMAL RECESSIVE 2[MIM:600060]; DEAFNESS, AUTOSOMAL DOMINANT 11[MIM:601317]
MYOC	NM_000261	GLAUCOMA 1, OPEN ANGLE, A[MIM:137750]
NDP	NM_000266.3	EXUDATIVE VITREORETINOPATHY 2, X-LINKED[MIM:305390]; NORRIE DISEASE[MIM:310600]
NHS	NM_198270	CATARACT 40[MIM:302200]; NANCE-HORAN SYNDROME[MIM:302350]
NPHP1	NM_207181	NEPHRONOPHTHISIS 1[MIM:256100]; SENIOR-LOKEN SYNDROME 1[MIM:266900]; JOUBERT SYNDROME 4[MIM:609583]
NPHP3	NM_153240	RENAL-HEPATIC-PANCREATIC DYSPLASIA 1[MIM:208540]; MECKEL SYNDROME, TYPE 7[MIM:267010]; NEPHRONOPHTHISIS 3[MIM:604387]
NPHP4	NM_015102	NEPHRONOPHTHISIS 4[MIM:606966]; SENIOR-LOKEN SYNDROME 4[MIM:606996]
NR2E3	NM_014249.2	ENHANCED S-CONE SYNDROME[MIM:268100]; RETINITIS PIGMENTOSA 37[MIM:611131]
NR4A3	NM_006981	Congenital Cranial Dysinnervation Disorders
NRL	NM_006177.3	RETINITIS PIGMENTOSA 27[MIM:613750]
NYX	NM_022567	NIGHT BLINDNESS, CONGENITAL STATIONARY, TYPE 1A[MIM:310500]
OAT	NM_000274	GYRATE ATROPHY OF CHOROID AND RETINA[MIM:258870]
OCA2	NM_000275	ALBINISM, OCULOCUTANEOUS, TYPE II[MIM:203200]; SKIN/HAIR/EYE PIGMENTATION, VARIATION IN, 1[MIM:227220]
OCRL	NM_000276	DENT DISEASE 2[MIM:300555]; LOWE OCULOCEREBRORENAL SYNDROME[MIM:309000]
OPA1	NM_015560	OPTIC ATROPHY WITH OR WITHOUT DEAFNESS, OPHTHALMOPLEGIA, MYOPATHY, ATAXIA, AND NEUROPATHY[MIM:125250]; OPTIC ATROPHY 1[MIM:165500]; BEHR SYNDROME[MIM:210000]; GLAUCOMA, NORMAL TENSION, SUSCEPTIBILITY TO[MIM:606657]; MITOCHONDRIAL DNA DEPLETION SYNDROME 14 (CARDIOENCEPHALOMYOPATHIC TYPE)[MIM:616896]
OPA3	NM_025136	OPTIC ATROPHY 3, AUTOSOMAL DOMINANT[MIM:165300]; 3-METHYLGLUTACONIC ACIDURIA, TYPE III[MIM:258501]
OPN1LW	NM_020061	BLUE CONE MONOCHROMACY[MIM:303700]; COLORBLINDNESS, PARTIAL, PROTAN SERIES[MIM:303900]
OPN1MW	NM_000513	BLUE CONE MONOCHROMACY[MIM:303700]; COLORBLINDNESS, PARTIAL, DEUTAN SERIES[MIM:303800]
OPTN	NM_021980	GLAUCOMA, PRIMARY OPEN ANGLE[MIM:137760]; GLAUCOMA, NORMAL TENSION, SUSCEPTIBILITY TO[MIM:606657]; AMYOTROPHIC LATERAL SCLEROSIS 12[MIM:613435]
OTX2	NM_021728.2	MICROPHTHALMIA, SYNDROMIC 5[MIM:610125]; PITUITARY HORMONE DEFICIENCY, COMBINED, 6[MIM:613986]
PANK2	NM_024960	NEURODEGENERATION WITH BRAIN IRON ACCUMULATION 1[MIM:234200]; HYPOPREBETALIPOPROTEINEMIA, ACANTHOCYTOSIS, RETINITIS PIGMENTOSA, AND PALLIDAL DEGENERATION[MIM:607236]
PAX2	NM_000278	PAPILLORENAL SYNDROME[MIM:120330]; FOCAL SEGMENTAL GLOMERULOSCLEROSIS 7[MIM:616002]
PAX6	NM_000280	ANIRIDIA[MIM:106210]; COLOBOMA, OCULAR, AUTOSOMAL DOMINANT[MIM:120200]; COLOBOMA OF OPTIC NERVE[MIM:120430]; FOVEAL HYPOPLASIA 1[MIM:136520]; KERATITIS, HEREDITARY[MIM:148190]; OPTIC NERVE HYPOPLASIA, BILATERAL[MIM:165550]; PETERS ANOMALY[MIM:604229]
PCDH15	NM_001142763.1	USHER SYNDROME, TYPE ID[MIM:601067]; USHER SYNDROME, TYPE IF[MIM:602083]; DEAFNESS, AUTOSOMAL RECESSIVE 23[MIM:609533]
PDE6A	NM_000440.2	RETINITIS PIGMENTOSA 43[MIM:613810]
PDE6B	NM_000283.3	NIGHT BLINDNESS, CONGENITAL STATIONARY, AUTOSOMAL DOMINANT 2[MIM:163500]; RETINITIS PIGMENTOSA 40[MIM:613801]
PDE6C	NM_006204.3	CONE DYSTROPHY 4[MIM:613093]
PDE6G	NM_002602.3	RETINITIS PIGMENTOSA 57[MIM:613582]
PDZD7	NM_024895	USHER SYNDROME, TYPE IIA[MIM:276901]; USHER SYNDROME, TYPE IIC[MIM:605472]
PHOX2A	NM_005169	FIBROSIS OF EXTRAOCULAR MUSCLES, CONGENITAL, 2[MIM:602078]
PITPNM3	NM_031220.3	CONE-ROD DYSTROPHY 5[MIM:600977]
PITX2	NM_000325	IRIDOGONIODYSGENESIS, TYPE 2[MIM:137600]; AXENFELD-RIEGER SYNDROME, TYPE 1[MIM:180500]; RING DERMOID OF CORNEA[MIM:180550]; PETERS ANOMALY[MIM:604229]
PITX3	NM_005029	ANTERIOR SEGMENT MESENCHYMAL DYSGENESIS[MIM:107250]; CATARACT 11, MULTIPLE TYPES[MIM:610623]
PRCD	NM_001077620.2	RETINITIS PIGMENTOSA 36[MIM:610599]
PRKCG	NM_002739	SPINOCEREBELLAR ATAXIA 14[MIM:605361]
PROM1	NM_006017.2	STARGARDT DISEASE 4[MIM:603786]; MACULAR DYSTROPHY, RETINAL, 2[MIM:608051]; RETINITIS PIGMENTOSA 41[MIM:612095]; CONE-ROD DYSTROPHY 12[MIM:612657]
PRPF3	NM_004698.2	RETINITIS PIGMENTOSA 18[MIM:601414]
PRPF31	NM_015629.3	RETINITIS PIGMENTOSA 11[MIM:600138]
PRPF6	NM_012469.3	RETINITIS PIGMENTOSA 60[MIM:613983]
PRPF8	NM_006445.3	RETINITIS PIGMENTOSA 13[MIM:600059]
PRPH2	NM_000322.4	FUNDUS ALBIPUNCTATUS[MIM:136880]; MACULAR DYSTROPHY, PATTERNED, 1[MIM:169150]; RETINITIS PIGMENTOSA 7[MIM:608133]; MACULAR DYSTROPHY, VITELLIFORM, 3[MIM:608161]; CHOROIDAL DYSTROPHY, CENTRAL AREOLAR 2[MIM:613105]
RAX	NM_013435	MICROPHTHALMIA, ISOLATED 3[MIM:611038]
RAX2	NM_032753.3	CONE-ROD DYSTROPHY 11[MIM:610381]; MACULAR DEGENERATION, AGE-RELATED, 6[MIM:613757]
RB1	NM_000321	BLADDER CANCER[MIM:109800]; RETINOBLASTOMA[MIM:180200]; SMALL CELL CANCER OF THE LUNG[MIM:182280]; OSTEOGENIC SARCOMA[MIM:259500]
RBP3	NM_002900.2	RETINITIS PIGMENTOSA 66[MIM:615233]
RD3	NM_183059.2	LEBER CONGENITAL AMAUROSIS 12[MIM:610612]
RDH12	NM_152443.2	LEBER CONGENITAL AMAUROSIS 13[MIM:612712]
RDH5	NM_001199771.1	FUNDUS ALBIPUNCTATUS[MIM:136880]
RGR	NM_002921.3	RETINITIS PIGMENTOSA 44[MIM:613769]
RGS9	NM_003835	PROLONGED ELECTRORETINAL RESPONSE SUPPRESSION[MIM:608415]
RHO	NM_000539.3	FUNDUS ALBIPUNCTATUS[MIM:136880]; NIGHT BLINDNESS, CONGENITAL STATIONARY, AUTOSOMAL DOMINANT 1[MIM:610445]; RETINITIS PIGMENTOSA 4[MIM:613731]
RIMS1	NM_014989.4	CONE-ROD DYSTROPHY 7[MIM:603649]
RLBP1	NM_000326.4	FUNDUS ALBIPUNCTATUS[MIM:136880]; BOTHNIA RETINAL DYSTROPHY[MIM:607475]; NEWFOUNDLAND ROD-CONE DYSTROPHY[MIM:607476]
ROM1	NM_000327.3	RETINITIS PIGMENTOSA 7[MIM:608133]
RP1	NM_006269.1	RETINITIS PIGMENTOSA 1[MIM:180100]
RP1L1	NM_178857.5	OCCULT MACULAR DYSTROPHY[MIM:613587]
RP2	NM_006915.2	RETINITIS PIGMENTOSA 2[MIM:312600]
RP9	NM_203288	RETINITIS PIGMENTOSA 9[MIM:180104]
RPE65	NM_000329.2	LEBER CONGENITAL AMAUROSIS 2[MIM:204100]; RETINITIS PIGMENTOSA 20[MIM:613794]
RPGR	NM_001034853.1	RETINITIS PIGMENTOSA 3[MIM:300029]; RETINITIS PIGMENTOSA, X-LINKED, AND SINORESPIRATORY INFECTIONS, WITH OR WITHOUT DEAFNESS[MIM:300455]; MACULAR DEGENERATION, X-LINKED ATROPHIC[MIM:300834]; CONE-ROD DYSTROPHY, X-LINKED, 1[MIM:304020]
RPGRIP1	NM_020366.3	CONE-ROD DYSTROPHY 13[MIM:608194]; LEBER CONGENITAL AMAUROSIS 6[MIM:613826]
RS1	NM_000330.3	RETINOSCHISIS 1, X-LINKED, JUVENILE[MIM:312700]
SAG	NM_000541.4	OGUCHI DISEASE 1[MIM:258100]; RETINITIS PIGMENTOSA 47[MIM:613758]
SALL4	NM_020436	IVIC SYNDROME[MIM:147750]; DUANE-RADIAL RAY SYNDROME[MIM:607323]
SEMA4A	NM_022367.3	RETINITIS PIGMENTOSA 35[MIM:610282]; CONE-ROD DYSTROPHY 10[MIM:610283]
SHH	NM_000193	HOLOPROSENCEPHALY 3[MIM:142945]; SOLITARY MEDIAN MAXILLARY CENTRAL INCISOR[MIM:147250]; SCHIZENCEPHALY[MIM:269160]; MICROPHTHALMIA, ISOLATED, WITH COLOBOMA 5[MIM:611638]
SIX6	NM_007374	OPTIC DISC ANOMALIES WITH RETINAL AND/OR MACULAR DYSTROPHY[MIM:212550]
SLC24A1	NM_004727	NIGHT BLINDNESS, CONGENITAL STATIONARY, TYPE 1D[MIM:613830]
SLC45A2	NM_016180	SKIN/HAIR/EYE PIGMENTATION, VARIATION IN, 5[MIM:227240]; ALBINISM, OCULOCUTANEOUS, TYPE IV[MIM:606574]
SNRNP200	NM_014014	RETINITIS PIGMENTOSA 33[MIM:610359]
SOX2	NM_003106	MICROPHTHALMIA, SYNDROMIC 3[MIM:206900]
SPATA7	NM_018418.4	LEBER CONGENITAL AMAUROSIS 3[MIM:604232]
STRA6	NM_022369	MICROPHTHALMIA, SYNDROMIC 9[MIM:601186]
TEAD1	NM_021961.5	SVEINSSON CHORIORETINAL ATROPHY[MIM:108985]
TGFB1	NM_000660	CAMURATI-ENGELMANN DISEASE[MIM:131300]; CYSTIC FIBROSIS[MIM:219700]
TGFBI	NM_000358	CORNEAL DYSTROPHY, EPITHELIAL BASEMENT MEMBRANE[MIM:121820]; CORNEAL DYSTROPHY, GROENOUW TYPE I[MIM:121900]; CORNEAL DYSTROPHY, LATTICE TYPE I[MIM:122200]; CORNEAL DYSTROPHY, THIEL-BEHNKE TYPE[MIM:602082]; CORNEAL DYSTROPHY, AVELLINO TYPE[MIM:607541]; CORNEAL DYSTROPHY, REIS-BUCKLERS TYPE[MIM:608470]; CORNEAL DYSTROPHY, LATTICE TYPE IIIA[MIM:608471]
TIMP3	NM_000362.4	SORSBY FUNDUS DYSTROPHY[MIM:136900]
TLR3	NM_003265	HUMAN IMMUNODEFICIENCY VIRUS TYPE 1, SUSCEPTIBILITY TO[MIM:609423]; HERPES SIMPLEX ENCEPHALITIS, SUSCEPTIBILITY TO, 2[MIM:613002]
TLR4	NM_003266	Age-Related Macular Degeneration
TMEM126A	NM_032273	OPTIC ATROPHY 7 WITH OR WITHOUT AUDITORY NEUROPATHY[MIM:612989]
TMEM67	NM_153704	COACH SYNDROME[MIM:216360]; MECKEL SYNDROME, TYPE 3[MIM:607361]; JOUBERT SYNDROME 6[MIM:610688]; NEPHRONOPHTHISIS 11[MIM:613550]; BARDET-BIEDL SYNDROME 14[MIM:615991]
TOPORS	NM_005802.4	RETINITIS PIGMENTOSA 31[MIM:609923]
TRIM32	NM_012210.3	MUSCULAR DYSTROPHY, LIMB-GIRDLE, TYPE 2H[MIM:254110]; BARDET-BIEDL SYNDROME 11[MIM:615988]
TRPM1	NM_002420	NIGHT BLINDNESS, CONGENITAL STATIONARY, TYPE 1C[MIM:613216]
TSPAN12	NM_012338	EXUDATIVE VITREORETINOPATHY 5[MIM:613310]
TTC8	NM_144596.2	RETINITIS PIGMENTOSA 51[MIM:613464]; BARDET-BIEDL SYNDROME 8[MIM:615985]
TUBB3	NM_006086	FIBROSIS OF EXTRAOCULAR MUSCLES, CONGENITAL, 3A, WITH OR WITHOUT EXTRAOCULAR INVOLVEMENT[MIM:600638]; CORTICAL DYSPLASIA, COMPLEX, WITH OTHER BRAIN MALFORMATIONS 1[MIM:614039]
TULP1	NM_003322.3	RETINITIS PIGMENTOSA 14[MIM:600132]; LEBER CONGENITAL AMAUROSIS 15[MIM:613843]
TYR	NM_000372	ALBINISM, OCULAR, WITH SENSORINEURAL DEAFNESS[MIM:103470]; ALBINISM, OCULOCUTANEOUS, TYPE IA[MIM:203100]; SKIN/HAIR/EYE PIGMENTATION, VARIATION IN, 3[MIM:601800]; ALBINISM, OCULOCUTANEOUS, TYPE IB[MIM:606952]
TYRP1	NM_000550	ALBINISM, OCULOCUTANEOUS, TYPE III[MIM:203290]; SKIN/HAIR/EYE PIGMENTATION, VARIATION IN, 11[MIM:612271]
UNC119	NM_005148.3	IMMUNODEFICIENCY 13[MIM:615518]
USH1C	NM_005709.3	USHER SYNDROME, TYPE IC[MIM:276904]; DEAFNESS, AUTOSOMAL RECESSIVE 18A[MIM:602092]
USH1G	NM_173477.2	USHER SYNDROME, TYPE IG [MIM:606943]
USH2A	NM_206933.2-isoB	USHER SYNDROME, TYPE IIA[MIM:276901]; RETINITIS PIGMENTOSA 39[MIM:613809]
VPS13B	NM_015243	COHEN SYNDROME[MIM:216550]
VSX1	NM_014588	KERATOCONUS 1[MIM:148300]; CRANIOFACIAL ANOMALIES AND ANTERIOR SEGMENT DYSGENESIS SYNDROME[MIM:614195]
VSX2	NM_182894	Microphthalmia
WDPCP	NM_015910	CONGENITAL HEART DEFECTS, HAMARTOMAS OF TONGUE, AND POLYSYNDACTYLY[MIM:217085]; BARDET-BIEDL SYNDROME 15[MIM:615992]
WFS1	NM_006005	CATARACT 41[MIM:116400]; DIABETES MELLITUS, NONINSULIN-DEPENDENT[MIM:125853]; WOLFRAM SYNDROME 1[MIM:222300]; DEAFNESS, AUTOSOMAL DOMINANT 6[MIM:600965]; WOLFRAM-LIKE SYNDROME, AUTOSOMAL DOMINANT[MIM:614296]
WT1	NM_000378	FRASIER SYNDROME[MIM:136680]; MESOTHELIOMA, MALIGNANT[MIM:156240]; WILMS TUMOR 1[MIM:194070]; DENYS-DRASH SYNDROME[MIM:194080]; NEPHROTIC SYNDROME, TYPE 4[MIM:256370]; MEACHAM SYNDROME[MIM:608978]
ZEB1	NM_030751	CORNEAL DYSTROPHY, POSTERIOR POLYMORPHOUS, 3[MIM:609141]; CORNEAL DYSTROPHY, FUCHS ENDOTHELIAL, 6[MIM:613270]
ZNF513	NM_144631.5	RETINITIS PIGMENTOSA 58[MIM:613617]
